# Supplementary material for: The Epidemiological Surveillance of Mesothelioma Mortality in Italy as a Tool for the Prevention of Asbestos Exposure
Source: Int J Environ Res Public Health. 2023 May 25;20(11):5957. doi: 10.3390/ijerph20115957 (PMC10252364; doi:10.3390/ijerph20115957)
Supplement: Supplementary file 1 [file ijerph-20-05957-s001.zip]

Archive with 5 entries (5 files):
- ijerph-2331161-supplementary/Table S1.pdf
- ijerph-2331161-supplementary/Table S2.pdf
- ijerph-2331161-supplementary/Table S3.pdf
- ijerph-2331161-supplementary/Table S4.pdf
- ijerph-2331161-supplementary/Table S6.pdf
